# Supplementary material for: Nursing Roles and Responsibilities in Outpatient Bronchiectasis Care: A Scoping Review
Source: Nurs Rep. 2026 Jul 14;16(7):242. doi: 10.3390/nursrep16070242 (PMC13414935; doi:10.3390/nursrep16070242)
Supplement: Supplementary file 1 [file nursrep-16-00242-s001.zip]

Archive with 2 entries (2 files):
- Bronch scoping review supplementary file 1_10 June 2026.pdf
- Bronch scoping review supplementary file 2_10 June 2026.pdf
